# Supplementary material for: Asparagine prevents intestinal stem cell aging via the autophagy‐lysosomal pathway
Source: Aging Cell. 2024 Nov 25;24(4):e14423. doi: 10.1111/acel.14423 (PMC11984690; doi:10.1111/acel.14423)
Supplement: Supplementary file 4 — Table S1. [file ACEL-24-e14423-s005.xlsx]

## Sheet: sheet1
Table S1. The used Drosophila lines
Drosophila lines	Source	Identifier
Reporter: esg-GFP/CyO (Carnegie Protein Trap line esgCB02017)	from Allan Spradling	N/A
esgts-GAL4 line: esg-GAL4, UAS-GFP, tub-Gal80ts/CyO	from Benjamin Ohlstein	N/A
esg-GAL4 line: esg-GAL4/CyO	from Allan Spradling	N/A
Tub-GAL4 line: w;tub-Gal4/TM3.Sb	from Allan Spradling	N/A
UAS-lacZ line	from Allan Spradling	N/A
Asns RNAi line:y[1] sc[*] v[1] sev[21]; P{y[+t7.7] v[+t1.8]=TRiP.HMS01481}attP2	Bloomington Drosophila Stock Center	BDSC:35739
Asns RNAi line:P{VSH330622}attP40	Vienna Drosophila Resource Center	VDRC: v330622
UAS-Atg1 line: y[1] w[*]; P{w[+mC]=UAS-Atg1.S}6B	Bloomington Drosophila Stock Center	BDSC:51655
UAS-GFP-mCherry-Atg8a line: y[1] w[1118]; P{w[+mC]=UASp-GFP-mCherry-Atg8a}2	Bloomington Drosophila Stock Center	BDSC: 37749
Atg8a RNAi: y[1] sc[*] v[1] sev[21]; P{y[+t7.7] v[+t1.8]=TRiP.HMS01328}attP2	Bloomington Drosophila Stock Center	BDSC: 34340
Wild-type line: w1118	Bloomington Drosophila Stock Center	BDSC: 3605
UAS-LUC RNAi	Bloomington Drosophila Stock Center	BDSC# 31603
UAS-Asns	self-constructed	N/A
