# Supplementary material for: Asparagine prevents intestinal stem cell aging via the autophagy‐lysosomal pathway
Source: Aging Cell. 2024 Nov 25;24(4):e14423. doi: 10.1111/acel.14423 (PMC11984690; doi:10.1111/acel.14423)
Supplement: Supplementary file 5 — Table S2. [file ACEL-24-e14423-s003.xlsx]

## Sheet: Sheet1
Table S2 (Reagent Table). The list of the primary antibodies
Reagent	Source	Dilution
Chicken polyclonal anti-GFP	Abcam Cat# ab13970 RRID:AB_300798	1:1000
Mouse anti-Delta	DSHB Cat# C594.9B RRID:AB_528194	1:50
Rabbit anti-phosphoHistone H3(Ser10)	Cell Signaling Cat# 4060S RRID:AB_ 2315049	1:1000
Monoclonal anti-mCherry	Invitrogen Cat# M11217; RRID: AB_2536611	1:1000
Rabbit anti-dpERK	Cell Signaling Cat #4370	1:100
Anti-SOX9	Abcam Cat# ab185966; RRID: AB_2728660	1:400
anti-Ki67	Servicebio Cat# GB121141	1:300
