# Supplementary material for: Asparagine prevents intestinal stem cell aging via the autophagy‐lysosomal pathway
Source: Aging Cell. 2024 Nov 25;24(4):e14423. doi: 10.1111/acel.14423 (PMC11984690; doi:10.1111/acel.14423)
Supplement: Supplementary file 6 — Table S3. [file ACEL-24-e14423-s001.xlsx]

## Sheet: Sheet1
Table S3. The list of the primers
Target	Sequence
Asns	F:5'-CTACAACCCCATGAGCGATT-3’ R:5'-CAGGTATCCACCAGGCACTT-3’
Rp49	F:5'-ATCGGTTACGGATCGAACAAGC-3’ R:5'-GTAAACGCGGTTCTGCATGAGC-3’
